# Supplementary material for: Personal Listening device (PLD) usage among University Students and their audiometric profile during the shift to online learning post COVID-19
Source: PLoS One. 2025 Mar 25;20(3):e0319665. doi: 10.1371/journal.pone.0319665 (PMC11936156; doi:10.1371/journal.pone.0319665)
Supplement: S2 File — (XLSX) [file pone.0319665.s002.xlsx]

## Sheet: Sheet1
Subject ID	Gender	Specaility	Year	HearingHL	WhichearHL	RelativesHL	Tinnitus	TinnitusEar	Hyperacusis	Noise24Hr	ClassesCOVID	NumClasses	Speakeruser	Headsetuser	Headphoneuser	TypeHeadphone	HeadphoneHr	LeisureUse	LeisureHr	LevelofHeadphone	HQ1	HQ2	HQ3	HQ4	HQ5	HQ6	HQ7	HQ8	HQ9	HQ10	HQ11	HQ12	HQ13	HQ14	HQ15	HQ16	HQ17	HQ18	HQ19	HQ20	T1	T2	T3	T4	T5	T6	T7	T8	T9
1	2	2	4	2	0	2	1	3	1	1	1	24	2	1	2	2	3	1	1.5	2	1	1	1	1	1	1	1	1	1	1	2	1	1	1	1	1	1	1	1	1	1	1	1	1	2	3	2	1	1
2	2	2	3	1	2	2	1	2	1	2	1	8	2	1	2	2	3	1	1	4	2	2	3	3	3	2	2	2	3	1	1	1	3	1	1	2	1	2	3	2	2	1	2	2	2	1	3	1	1
3	2	2	2	2	0	2	1	3	1	1	1	4	2	1	2	2	2.5	1	2.5	2	1	2	3	1	3	2	2	2	3	2	3	1	3	2	1	1	1	2	3	1	2	2	2	2	2	1	2	1	3
4	2	1	3	2	0	2	1	3	1	2	1	24	2	1	2	2	4	1	3	3																					2	2	2	2	3	2	2	2	2
5	2	1	2	2	0	2	1	3	1	2	1	24	2	1	2	2	4.5	1	3	3																					2	2	2	2	3	2	2	2	2
6	2	2	2	2	0	2	1	1	2	2	1	24	2	1	2	2	7	1	4	3																					2	3	1	2	3	2	3	2	3
7	2	1	3	2	0	2	1	2	2	2	1	27	2	1	2	2	6	1	4	2																					3	3	2	2	2	2	1	2	3
8	2	1	2	2	0	2	1	2	2	2	1	17	2	1	2	2	3	1	1	3																					1	2	1	3	2	2	3	2	3
9	2	2	3	2	0	2	1	1	1	2	1	23	2	1	2	2	5	1	1.5	2																					2	2	1	2	1	2	2	3	3
10	1	1	1	1	3	2	1	3	2	2	1	10	2	1	2	2	5	1	1	4																					2	2	2	2	3	3	2	2	3
11				2	0	1	1	3	1	2	1	20	2	1	2	2	10	1	3	3																					2	3	2	3	3	2	2	3	3
12	2	2	2	1	3	1	1	3	1	2	1	5	2	2	1	1	3	1	1	2	1	1	3	2	3	3	2	3	3	2	2	2	3	2	1	2	2	2	2	2	1	1	2	3	3	2	3	3	3
13	2	2	3	2	0	2	1	3	1	2	1	16	2	1	2	2	3.5	1	1	3	3	3	2	2	2	2	3	3	3	2	3	2	1	2	1	1	1	2	3	1	2	2	3	3	3	2	2	1	3
14	2	1	3	2	0	2	1	3	1	2	1	18	2	1	2	2	3	1	0.5	3	2	2	3	1	2	2	1	1	2	1	2	1	1	1	2	1	1	2	2	1	2	3	2	3	3	1	3	3	3
15	2	2	4	2	0	1	1	3	1	2	1	30	2	1	2	2	8.5	1	2.5	3																					3	3	2	2	3	2	3	3	3
16	2	1	3	2	0	1	1	1	1	2	1	23	2	1	2	2	3.5	2	0	2																					3	3	3	3	3	2	2	3	3
17	2	1	4	2	0	2	1	3	2	2	1	20	2	1	2	2	2.5	1	2.5	2																					3	3	2	3	3	3	2	3	3
18	2	1	2	2	0	2	1	2	2	2	1	17	2	1	2	2	1	1	2	2																					3	3	3	3	3	3	3	3	3
19	2	1	2	2	0	2	1	3	2	1	1	17	2	1	2	2	9	1	2.5	2																					2	3	3	3	3	3	3	3	3
20	2	1	3	2	0	2	1	3	1	2	1	41	2	1	2	2	1.5	1	24	2	2	2	3	3	3	3	3	3	3	3	3	3	3	3	2	2	3	2	3	3	3	3	3	3	3	3	3	3	3
21	2	1	3	2	0	2	1	2	2	2	1	23	2	2	1	1	5	2	0	2																					3	3	3	3	3	3	3	3	3
22	2	1	2	2	0	1	2	0	2	2	1	6	2	2	1	1	3	1	2	2
23	2	2	2	2	0	1	2	0	2	2	1	12	2	2	1	1	3	1	2	2
24	2	1	3	2	0	2	2	0	2	2	1	24	2	1	2	2	50	1	1	2
25	1	1	3	2	0	1	1	3	2	2	1	20	2	1	2	2	7	2	0	2	1	1	1	1	2	2	3	3	3	3	3	2	3	3	1	1	2	1	1	2
26	2	1	2	2	0	2	2	0	2	2	1	8	2	1	2	2	1.5	1	24	2
27	2	2	3	2	0	2	2	0	2	2	1	28	2	2	1	1	3	1	6	2
28	2	2	3	2	0	2	2	0	2	2	1	27	2	2	1	1	2	1	18	3
29	2	2	3	2	0	1	2	0	2	1	1	10	2	1	2	2	5	1	1	3
30	2	2	6	2	0	2	2	2	2	2	1	4	2	1	2	2	5	1	5	3
31	2	2	4	2	0	2	2	0	1	1	1	23	2	1	2	2	2	1	1.5	3	2	2	3	2	3	3	2	3	3	2	3	2	3	2	2	1	3	2	2	3
32	2	1	3	2	0	2	2	0	2	2	1	27	2	1	2	2	4	1	1	2
33	2	1	3	2	0	2	2	0	2	2	1	29	2	1	2	2	6	1	1	3
34	1	1	3	2	0	2	2	0	2	2	1	21	2	1	2	2	8	1	2	4
35	2	1	2	2	0	1	2	0	2	2	1	22	2	1	2	2	6	1	4	4
36	2	1	3	2	0	2	2	0	2	2	1	22	2	1	2	2	5	1	7	4
37	2	1	2	2	0	1	2	0	2	2	1	13	2	1	2	2	5	1	2	3
38	2	1	2	2	0	2	2	0	1	2	1	13	2	1	2	2	2.5	1	7	3
39	2	1	3	2	0	2	2	0	2	2	1	12	2	1	2	2	7	1	1	2
40	2	1	2	2	0	2	2	0	2	2	1	25	2	1	2	2	5	1	0.1	2
41	2	1	3	2	0	2	2	0	2	2	1	20	2	1	2	2	4	1	1	3
42	2	1	3	2	0	2	2	0	2	2	1	11	2	1	2	2	5	1	1.5	3
43	2	2	4	2	0	2	2	0	2	2	1	20	2	1	2	2	4	2	0	2
44	2	1	2	2	0	2	2	0	2	2	1	13	2	1	2	2	2	1	1	3
45	2	2	2	2	0	2	2	0	2	2	1	10	2	1	2	2	3	1	2	2
46	2	2	3	2	0	2	2	0	2	2	1	23	2	1	2	2		2	0.1	2
47	2	1	3	2	0	2	2	0	2	2	1	15	2	1	2	2	3	1	1	2
48	2	1	3	2	0	1	2	0	2	2	1	13	2	1	2	2	3	1	1.5	2
49	2	1	2	2	0	2	2	0	2	1	1	9	2	1	2	2	6	1	5	3	1	2	2	1	1	1	2	3	2	2	3	1	3	2	1	1	2	1	2	2
50	2	2	2	2	0	2	2	0	2	2	1		2	1	2	2	1	1	0.5	2
51	2	2	3	2	0	1	2	0	1	2	1	20	2	1	2	2	5	1	1	3
52	2	1	2	2	0	2	2	0	2	2	1	11	2	1	2	2	12	1	2	3
53	2	2	4	2	0	2	2	0	2	1	1	17	2	1	2	2	4.5	1	1.5	4
54	2	2	4	2	0	2	2	0	2	2	1	18	2	1	2	2	5	1	1	3
55	2	2	3	2	0	2	2	0	2	2	1		2	1	2	2		1	12	4
56	2	2	3	2	0	2	2	0	1	2	1	15	2	1	2	2	5	1	3	3	1	1	1	1	3	2	1	3	3	2	3	1	3	1	1	1	1	1	1	1
57	2	2	2	2	0	1	2	0	2	2	1	17	2	1	2	2	6	1	3	2
58	2	2	2	2	0	1	2	0	2	2	1	17	2	2	1	1		1	2	2
59	2	1	2	2	0	2	2	0	2	2	1	17	2	1	2	2	1.5	1	2	3
60	2	1	2	2	0	1	2	0	2	2	1	12	2	1	2	2	2.5	1	1	3	3	3	3	3	3	3	3	3	3	3	3	2	2	2	1	2	2	1	2	2
61	2	1	3	2	0	2	2	0	2	2	1	22	2	1	2	2	5	1	2	3
62	2	1	3	2	0	2	2	0	2	2	1	4	2	2	1	1	4	1	6	2
63	2	2	3	2	0	2	2	0	2	2	1	15	2	1	2	2	4	1	4	4
64	2	1	3	2	0	2	2	0	2	2	1	18	2	1	2	2	4	2	0	2
65	2	1	3	2	0	2	2	0	1	1	1	18	2	1	2	2	2.5	1	0.5	3	1	1	1	2	1	1	1	3	3	1	3	2	1	1	1	1	2	3	3	1
[truncated: 131 more columns]
